# Supplementary material for: Prevalence of Depressive Disorders in Operatively Treated Pelvic Trauma Patients
Source: Diseases. 2025 Mar 31;13(4):105. doi: 10.3390/diseases13040105 (PMC12026098; doi:10.3390/diseases13040105)
Supplement: Supplementary file 1 [file diseases-13-00105-s001.zip]

Archive with 1 entries (1 files):
- diseases-3513293-supplementary.pdf
